# Supplementary material for: Contribution of Syndecans to the Cellular Entry of SARS-CoV-2
Source: Int J Mol Sci. 2021 May 19;22(10):5336. doi: 10.3390/ijms22105336 (PMC8159090; doi:10.3390/ijms22105336)
Supplement: Supplementary file 1 [file ijms-22-05336-s001.zip]

Archive with 1 entries (1 files):
- ijms-1213262-supplementary.pdf
